# Supplementary material for: A Study of the Community Relationships Between Methanotrophs and Their Satellites Using Constraint-Based Modeling Approach
Source: Int J Mol Sci. 2024 Nov 20;25(22):12469. doi: 10.3390/ijms252212469 (PMC11594979; doi:10.3390/ijms252212469)
Supplement: Supplementary file 1 [file ijms-25-12469-s001.zip]

Archive with 1 entries (1 files):
- ijms-3280422-supplementary.pdf
